# Supplementary material for: Hsf1 and Hsp70 constitute a two-component feedback loop that regulates the yeast heat shock response
Source: eLife. 2018 Feb 2;7:e31668. doi: 10.7554/eLife.31668 (PMC5809143; doi:10.7554/eLife.31668)
Supplement: Supplementary file 1. — Excel table of plasmids. [file elife-31668-supp1.xlsx]

## Sheet: Sheet1
DPY number	Nickname	Genotype	Figure(s) used in
144	WT	W303a MATa ADE2 HSE-YFP::LEU2	1B, 1C, 1D
1315	∆FBL	W303a MATa ADE2 HSE-YFP::LEU2 ssa1∆::HYG ssa2∆::KAN ssa3∆::BLE ssa4∆::NAT TEF1pr-SSA2::HIS TEF1pr-SSA2::URA	1B, 1C, 1D
1174	ssa1/2∆	W303a MATa ADE2 HSE-YFP::LEU2 ssa1∆::HYG ssa2∆::KAN	1C
1364	WT Hsp104	DPY144 ADH1pr-HSP104-mKate::TRP1	1E, 1F
1365	∆FBL Hsp104	DPY1174 ADH1pr-HSP104-mKate::TRP1	1E, 1F
304	WT	W303a MATa ADE2 HSE-YFP::LEU2 hsf1∆::KAN HSF1pr-HSF1::TRP1	2A, 3A, 3B, S3, S4B
417	∆N	W303a MATa ADE2 HSE-YFP::LEU2 hsf1∆::KAN HSF1pr-hsf1(147-833)::TRP1	2A, 3A, 3B, S3
418	∆C	W303a MATa ADE2 HSE-YFP::LEU2 hsf1∆::KAN HSF1pr-hsf1(1-424)::TRP1	2A, 3A, 3B, S3
1049	∆CE2	W303a MATa ADE2 HSE-YFP::LEU2 hsf1∆::KAN HSF1pr-hsf1(∆531-542)::TRP1	2B, 3A, 3B, S3, S4B
1219	∆N1/N2	W303a MATa ADE2 HSE-YFP::LEU2 hsf1∆::KAN HSF1pr-hsf1(∆85-96 ∆121-132)::TRP1	2B, 3A, 3B, S3
1264	∆N1/N2 ∆CE2	W303a MATa ADE2 HSE-YFP::LEU2 hsf1∆::KAN HSF1pr-hsf1(∆85-96 ∆121-132 ∆531-542)::TRP1	2B, 3A, 3B, S3
1204	∆2-12	W303a MATa ADE2 HSE-YFP::LEU2 hsf1∆::KAN HSF1pr-hsf1(∆2-12)::TRP1	2A
1136	∆13-24	W303a MATa ADE2 HSE-YFP::LEU2 hsf1∆::KAN HSF1pr-hsf1(∆13-24)::TRP1	2A
1137	∆25-36	W303a MATa ADE2 HSE-YFP::LEU2 hsf1∆::KAN HSF1pr-hsf1(∆25-36)::TRP1	2A
1138	∆37-48	W303a MATa ADE2 HSE-YFP::LEU2 hsf1∆::KAN HSF1pr-hsf1(∆37-48)::TRP1	2A
1139	∆49-60	W303a MATa ADE2 HSE-YFP::LEU2 hsf1∆::KAN HSF1pr-hsf1(∆49-60)::TRP1	2A
1140	∆61-72	W303a MATa ADE2 HSE-YFP::LEU2 hsf1∆::KAN HSF1pr-hsf1(∆61-72)::TRP1	2A
1217	∆73-84	W303a MATa ADE2 HSE-YFP::LEU2 hsf1∆::KAN HSF1pr-hsf1(∆73-84)::TRP1	2A
1141	∆85-96 (∆N1)	W303a MATa ADE2 HSE-YFP::LEU2 hsf1∆::KAN HSF1pr-hsf1(∆85-96)::TRP1	2A
1142	∆97-108	W303a MATa ADE2 HSE-YFP::LEU2 hsf1∆::KAN HSF1pr-hsf1(∆97-108)::TRP1	2A
1143	∆109-120	W303a MATa ADE2 HSE-YFP::LEU2 hsf1∆::KAN HSF1pr-hsf1(∆109-120)::TRP1	2A
1144	∆121-132 (∆N2)	W303a MATa ADE2 HSE-YFP::LEU2 hsf1∆::KAN HSF1pr-hsf1(∆121-132)::TRP1	2A
1145	∆133-144	W303a MATa ADE2 HSE-YFP::LEU2 hsf1∆::KAN HSF1pr-hsf1(∆133-144)::TRP1	2A
1146	∆145-149	W303a MATa ADE2 HSE-YFP::LEU2 hsf1∆::KAN HSF1pr-hsf1(∆145-149)::TRP1	2A
1050	∆420-431	W303a MATa ADE2 HSE-YFP::LEU2 hsf1∆::KAN HSF1pr-hsf1(∆420-431)::TRP1	2A
1051	∆432-443	W303a MATa ADE2 HSE-YFP::LEU2 hsf1∆::KAN HSF1pr-hsf1(∆432-443)::TRP1	2A
1052	∆444-455	W303a MATa ADE2 HSE-YFP::LEU2 hsf1∆::KAN HSF1pr-hsf1(∆444-455)::TRP1	2A
1147	∆456-467	W303a MATa ADE2 HSE-YFP::LEU2 hsf1∆::KAN HSF1pr-hsf1(∆456-467)::TRP1	2A
1053	∆468-479	W303a MATa ADE2 HSE-YFP::LEU2 hsf1∆::KAN HSF1pr-hsf1(∆468-479)::TRP1	2A
1148	∆480-491	W303a MATa ADE2 HSE-YFP::LEU2 hsf1∆::KAN HSF1pr-hsf1(∆480-491)::TRP1	2A
1060	∆492-503	W303a MATa ADE2 HSE-YFP::LEU2 hsf1∆::KAN HSF1pr-hsf1(∆492-503)::TRP1	2A
1061	∆504-515	W303a MATa ADE2 HSE-YFP::LEU2 hsf1∆::KAN HSF1pr-hsf1(∆504-515)::TRP1	2A
1062	∆516-527	W303a MATa ADE2 HSE-YFP::LEU2 hsf1∆::KAN HSF1pr-hsf1(∆516-527)::TRP1	2A
1125	∆528-539	W303a MATa ADE2 HSE-YFP::LEU2 hsf1∆::KAN HSF1pr-hsf1(∆528-539)::TRP1	2A
1148	∆540-551	W303a MATa ADE2 HSE-YFP::LEU2 hsf1∆::KAN HSF1pr-hsf1∆540-551)::TRP1	2A
1205	∆552-563	W303a MATa ADE2 HSE-YFP::LEU2 hsf1∆::KAN HSF1pr-hsf1(∆552-563)::TRP1	2A
1206	∆564-575	W303a MATa ADE2 HSE-YFP::LEU2 hsf1∆::KAN HSF1pr-hsf1(∆564-575)::TRP1	2A
1150	∆576-587	W303a MATa ADE2 HSE-YFP::LEU2 hsf1∆::KAN HSF1pr-hsf1(∆576-587)::TRP1	2A
1218	∆588-599	W303a MATa ADE2 HSE-YFP::LEU2 hsf1∆::KAN HSF1pr-hsf1(∆588-599)::TRP1	2A
1207	∆600-611	W303a MATa ADE2 HSE-YFP::LEU2 hsf1∆::KAN HSF1pr-hsf1(∆600-611)::TRP1	2A
1151	∆612-623	W303a MATa ADE2 HSE-YFP::LEU2 hsf1∆::KAN HSF1pr-hsf1(∆612-623)::TRP1	2A
1208	∆624-635	W303a MATa ADE2 HSE-YFP::LEU2 hsf1∆::KAN HSF1pr-hsf1(∆624-635)::TRP1	2A
1209	∆636-647	W303a MATa ADE2 HSE-YFP::LEU2 hsf1∆::KAN HSF1pr-hsf1(∆636-647)::TRP1	2A
1210	∆648-659	W303a MATa ADE2 HSE-YFP::LEU2 hsf1∆::KAN HSF1pr-hsf1(∆648-659)::TRP1	2A
1152	∆660-671	W303a MATa ADE2 HSE-YFP::LEU2 hsf1∆::KAN HSF1pr-hsf1(∆660-671)::TRP1	2A
1153	∆672-683	W303a MATa ADE2 HSE-YFP::LEU2 hsf1∆::KAN HSF1pr-hsf1(∆672-683)::TRP1	2A
1154	∆684-695	W303a MATa ADE2 HSE-YFP::LEU2 hsf1∆::KAN HSF1pr-hsf1(∆684-695)::TRP1	2A
1155	∆696-707	W303a MATa ADE2 HSE-YFP::LEU2 hsf1∆::KAN HSF1pr-hsf1(∆696-707)::TRP1	2A
1156	∆708-719	W303a MATa ADE2 HSE-YFP::LEU2 hsf1∆::KAN HSF1pr-hsf1(∆708-719)::TRP1	2A
1157	∆720-731	W303a MATa ADE2 HSE-YFP::LEU2 hsf1∆::KAN HSF1pr-hsf1(∆720-731)::TRP1	2A
1126	∆732-743	W303a MATa ADE2 HSE-YFP::LEU2 hsf1∆::KAN HSF1pr-hsf1(∆732-743)::TRP1	2A
1127	∆744-755	W303a MATa ADE2 HSE-YFP::LEU2 hsf1∆::KAN HSF1pr-hsf1(∆744-755)::TRP1	2A
1128	∆756-767	W303a MATa ADE2 HSE-YFP::LEU2 hsf1∆::KAN HSF1pr-hsf1(∆756-767)::TRP1	2A
1129	∆768-779	W303a MATa ADE2 HSE-YFP::LEU2 hsf1∆::KAN HSF1pr-hsf1(∆768-779)::TRP1	2A
1130	∆780-791	W303a MATa ADE2 HSE-YFP::LEU2 hsf1∆::KAN HSF1pr-hsf1(∆780-791)::TRP1	2A
1131	∆792-803	W303a MATa ADE2 HSE-YFP::LEU2 hsf1∆::KAN HSF1pr-hsf1(∆792-803)::TRP1	2A
1132	∆804-815	W303a MATa ADE2 HSE-YFP::LEU2 hsf1∆::KAN HSF1pr-hsf1(∆804-815)::TRP1	2A
1133	∆816-827	W303a MATa ADE2 HSE-YFP::LEU2 hsf1∆::KAN HSF1pr-hsf1(∆816-827)::TRP1	2A
1134	∆828-833	W303a MATa ADE2 HSE-YFP::LEU2 hsf1∆::KAN HSF1pr-hsf1(∆828-833)::TRP1	2A
1348	∆528-539 ∆540-551	W303a MATa ADE2 HSE-YFP::LEU2 hsf1∆::KAN HSF1pr-hsf1(1-424)::TRP1	2B
1316	∆CE2 ∆828-833	W303a MATa ADE2 HSE-YFP::LEU2 hsf1∆::KAN HSF1pr-hsf1(1-424)::TRP1	2B
225	WT FLAG-V5	W303a MATa ADE2 HSE-YFP::LEU2 hsf1∆::KAN HSF1pr-HSF1-3xFLAG-V5::TRP1	4A, 4B
226	∆N FLAG-V5	W303a MATa ADE2 HSE-YFP::LEU2 hsf1∆::KAN HSF1pr-hsf1(147-424)-3xFLAGV5::TRP1	4A
224	∆C FLAG-V5	W303a MATa ADE2 HSE-YFP::LEU2 hsf1∆::KAN HSF1pr-hsf1(1-424)-3xFLAG-V5::TRP1	4A, 4B
1303	∆CE2 FLAG-V5	W303a MATa ADE2 HSE-YFP::LEU2 hsf1∆::KAN HSF1pr-hsf1(∆531-542)-3xFLAG-V5::TRP1	4A
1294	∆N1/N2 FLAG-V5	W303a MATa ADE2 HSE-YFP::LEU2 hsf1∆::KAN HSF1pr-hsf1(∆85-96 ∆121-132)-3xFLAG-V5::TRP1	4A
1295	∆N1/N2 ∆CE2 FLAG-V5	W303a MATa ADE2 HSE-YFP::LEU2 hsf1∆::KAN HSF1pr-hsf1(∆85-96 ∆121-132 ∆531-542)-3xFLAG-V5::TRP1	4A
