# Supplementary material for: Hsf1 and Hsp70 constitute a two-component feedback loop that regulates the yeast heat shock response
Source: eLife. 2018 Feb 2;7:e31668. doi: 10.7554/eLife.31668 (PMC5809143; doi:10.7554/eLife.31668)
Supplement: Supplementary file 2. — Excel table of yeast strains with genotypes. [file elife-31668-supp2.xlsx]

## Sheet: Sheet1
pDP name	Nickname	Description
122	HSE-YFP	pNH604-4xHSE-Venus; single integration; LEU2 marked
1161	Hsp104-mKate	pNH603-ADH1pr-HSP104-mKate; single integration; HIS3 marked
34	HSF1pr-HSF1	pNH604-HSF1pr-HSF1; single integration; TRP1 marked; template for all HSF1 mutants
82	HSF1pr-HSF1-3xFLAG-V5	pNH604-HSF1pr-HSF1-3xFLAG-V5; single integration; TRP1 marked
1134	Hsf1-HIS-V5 expression	pET32b-HSF1-V5
741	HIS-3xFLAG-SSA2 expression	pET32b-6xHIS-3xFLAG-SSA2
68	Hsf1-HIS expression	pET32b-HSF1-6xHIS
1149	Hsf1∆CE2-HIS expression	pET32b-HSF1∆CE2-6xHIS
